# Supplementary material for: Variants in Nucleotide Sequences; Gene Expression; and Hematological, Immune, and Antioxidant Biomarkers Linked to Pneumonia Risk in Holstein Calves
Source: Vet Sci. 2025 Jun 26;12(7):620. doi: 10.3390/vetsci12070620 (PMC12300230; doi:10.3390/vetsci12070620)
Supplement: Supplementary file 1 [file vetsci-12-00620-s001.zip]

Archive with 1 entries (1 files):
- vetsci-3621061-supplementary.pdf
